# Supplementary material for: Dually Cross-Linked Core-Shell Structure Nanohydrogel with Redox–Responsive Degradability for Intracellular Delivery
Source: Pharmaceutics. 2021 Nov 30;13(12):2048. doi: 10.3390/pharmaceutics13122048 (PMC8708258; doi:10.3390/pharmaceutics13122048)
Supplement: Supplementary file 1 [file pharmaceutics-13-02048-s001.zip]

Archive with 1 entries (1 files):
- pharmaceutics-1450311-supplementary.pdf
